# Supplementary material for: Efficacy of ETB-F01, Heat-Killed Akkermansia muciniphila Strain EB-AMDK19, in Patients with Respiratory Symptoms: A Multicenter Clinical Trial
Source: Nutrients. 2024 Nov 28;16(23):4113. doi: 10.3390/nu16234113 (PMC11643724; doi:10.3390/nu16234113)
Supplement: Supplementary file 1 [file nutrients-16-04113-s001.zip]

Archive with 1 entries (1 files):
- nutrients-3250102-supplementary.pdf
